# Supplementary material for: Portable FRET-Based Biosensor Device for On-Site Lead Detection
Source: Biosensors (Basel). 2022 Mar 2;12(3):157. doi: 10.3390/bios12030157 (PMC8946079; doi:10.3390/bios12030157)
Supplement: Supplementary file 1 [file biosensors-12-00157-s001.zip]

Archive with 9 entries (8 files):
- biosensors-1592399-supplementary/
- biosensors-1592399-supplementary/Movie S1.gif
- biosensors-1592399-supplementary/Movie S2.gif
- biosensors-1592399-supplementary/Movie S3.gif
- biosensors-1592399-supplementary/Movie S4.gif
- biosensors-1592399-supplementary/Movie S5.gif
- biosensors-1592399-supplementary/Movie S6.gif
- biosensors-1592399-supplementary/Movie S7.mp4
- biosensors-1592399-supplementary/Supplementary Materials.pdf
